# Supplementary material for: Head and Tibial Acceleration as a Function of Stride Frequency and Visual Feedback during Running
Source: PLoS One. 2016 Jun 7;11(6):e0157297. doi: 10.1371/journal.pone.0157297 (PMC4896625; doi:10.1371/journal.pone.0157297)
Supplement: S1 Data — The spreadsheet contains all metrics for each subject for each condition. (XLSX) [file pone.0157297.s001.xlsx]

## Sheet: Stride Frequency
	Stride Frequency (Hz)
Visual Task	Free					Feedback
Stride Frequency	-0.2	-0.1	PSF	0.1	0.2	-0.2	-0.1	PSF	0.1	0.2
1	1.1118	1.26671	1.40296	1.53978	1.66667	1.09689	1.25962	1.3986	1.52931	1.6791
2	1.19443	1.33038	1.42292	1.51643	1.65593	1.2024	1.34731	1.46104	1.56114	1.66821
3	1.1465	1.33929	1.45985	1.59858	1.8018	1.13924	1.32841	1.45985	1.60714	1.79462
4	1.20482	1.40735	1.53322	1.66359	1.79104	1.20321	1.39969	1.53322	1.65899	1.8018
5	1.2008	1.39427	1.53453	1.66821	1.84805	1.22117	1.41398	1.53322	1.66821	1.86335
6	1.19284	1.26493	1.42744	1.35952	1.60571	1.2848	1.29218	1.38889	1.51388	1.61002
7	1.27298	1.33333	1.41621	1.53191	1.71265	1.33333	1.42744	1.43084	1.54639	1.71265
8	1.2008	1.3373	1.53453	1.66667	1.79462	1.20643	1.34831	1.54506	1.64534	1.78749
9	1.20321	1.32939	1.46819	1.67131	1.78571	1.20321	1.3363	1.473	1.67131	1.7982
10	1.1509	1.33531	1.46819	1.59716	1.72745	1.16204	1.3363	1.46104	1.60714	1.73077
11	1.13136	1.3363	1.46341	1.60858	1.65899	1.21294	1.2959	1.45985	1.59433	1.72414
12	1.06446	1.20482	1.32548	1.473	1.61146	1.10974	1.20968	1.33829	1.45749	1.59858

## Sheet: Table 1
Time Domain
Tibia - Impact acceleration peak (g)												Head - Impact acceleration peak (g)												Head - Active acceleration peak (g)
Visual Task	Free					Feedback						Visual Task	Free					Feedback						Visual Task	Free					Feedback
Stride Frequency	-0.2	-0.1	PSF	0.1	0.2	-0.2	-0.1	PSF	0.1	0.2		Stride Frequency	-0.2	-0.1	PSF	0.1	0.2	-0.2	-0.1	PSF	0.1	0.2		Stride Frequency	-0.2	-0.1	PSF	0.1	0.2	-0.2	-0.1	PSF	0.1	0.2
1	3.50487	2.00134	2.27153	2.56729	2.4265	3.80434	1.60991	2.14333	2.83844	2.60429		1	1.31114	1.07127	1.37309	1.20743	1.28921	1.31413	0.892443	1.12228	1.25514	1.00318		1	1.65906	1.80155	1.90296	1.53139	1.55725	1.59138	1.59735	1.68911	1.64614	1.48824
2	4.29104	4.00774	3.44639	3.10489	2.22536	5.00567	4.49868	2.63488	2.77325	2.23531		2	1.59339	1.46011	1.4411	1.42711	1.34405	1.75071	1.51695	1.56659	1.43242	1.39299		2	1.83052	1.72916	1.70961	1.73824	1.6968	1.83947	1.73421	1.77761	1.72829	1.68949
3	4.90487	3.29846	3.54165	3.62193	3.08241	4.84124	3.54685	3.4211	3.83799	3.74749		3	1.69141	1.6857	1.70631	1.47691	1.21188	1.82542	1.56132	1.59336	1.52975	1.58857		3	2.16139	2.10599	1.89498	1.69548	1.56329	2.12119	1.9592	1.80995	1.80735	1.65698
4	4.64937	2.8189	2.59746	2.92533	2.82623	4.60068	3.11291	2.83775	3.03747	3.04961		4	2.09978	1.41449	1.37898	1.5805	1.75406	1.93336	1.60153	1.49278	1.42536	1.51939		4	2.06016	1.93486	1.90224	1.85766	1.74173	2.14219	1.82629	1.72439	1.78198	1.63928
5	4.65921	4.22487	4.30171	4.00511	3.94644	4.54349	4.36913	4.1663	4.3874	4.2334		5	1.68479	1.68607	1.89445	2.08028	2.06024	1.83944	1.84543	1.84256	1.82709	1.84692		5	1.71303	1.52844	1.75828	1.48952	1.33103	1.72251	1.87854	1.46491	1.51296	1.27994
6	3.66971	3.38399	2.87684	2.76256	3.44844	3.90928	3.77599	2.87217	2.78871	3.42923		6	1.84603	1.74346	1.87976	1.82432	2.25546	1.88158	1.74025	1.63751	1.68493	1.85513		6	1.66716	1.5623	1.71983	1.60814	1.53774	1.6124	1.53129	1.43232	1.46398	1.43472
7	4.60364	3.77462	3.88333	3.57173	3.77502	4.3746	3.92344	3.40381	3.7931	3.2919		7	2.04585	1.78262	1.78928	1.66039	1.9032	1.86795	1.77961	1.71015	1.67683	1.7111		7	2.19632	2.06032	1.96383	1.73619	1.59683	2.13974	1.91885	1.97943	1.6968	1.52641
8	3.09391	2.82327	2.5647	2.75068	2.72001	3.51215	2.41405	2.76	2.83714	2.72153		8	1.60678	1.51768	1.60894	1.8779	1.75992	1.79131	1.40256	1.70382	1.61736	1.4621		8	1.84521	1.70422	1.78648	1.53503	1.83119	1.7565	1.71915	1.54638	1.58652	1.49766
9	3.05093	2.57828	2.34817	2.07259	2.21158	3.14371	2.49656	2.42457	2.46564	2.24231		9	1.88195	1.71487	1.56166	1.52018	1.51	2.05649	1.7037	1.72059	1.70274	1.56383		9	1.78079	1.83936	1.85514	1.83803	1.87289	1.83239	1.75347	1.78258	1.72188	1.7091
10	5.61258	5.26791	5.18892	4.8431	4.39894	5.66754	5.36689	4.90768	5.05168	4.3598		10	3.11669	2.20873	2.02528	1.81301	1.8599	3.16939	2.54106	2.14793	2.12042	1.8585		10	2.68824	2.09053	1.98946	2.02173	1.88928	2.26451	2.16169	2.24274	2.07257	1.92197
11	4.01958	4.32896	3.61726	3.60811	3.92536	4.46737	4.36951	3.58188	3.47594	3.55805		11	2.18043	2.31679	1.95598	1.51458	1.9095	2.09389	1.78007	1.44927	1.49243	1.57056		11	2.06994	1.85601	1.82402	1.78629	1.49269	1.95896	1.89403	1.753	1.68477	1.65657
12	2.82584	3.69708	2.89166	2.92736	3.23381	3.89203	3.47402	3.36768	3.32235	2.9054		12	2.25414	2.12415	1.97344	1.8091	1.9412	2.01648	2.23079	1.86875	1.92021	1.82093		12	2.44297	2.5729	2.39854	2.29507	2.19399	2.39803	2.47857	2.29292	2.32774	2.07027
Frequency Domain
Tibia - Signal power magnitude (3-8 Hz) (g2/Hz)												Tibia - Signal power magnitude (9-20 Hz) (g2/Hz)												Head - Signal power magnitude (3-8 Hz) (g2/Hz)												Head - Signal power magnitude (9-20 Hz) (g2/Hz)
Visual Task	Free					Feedback						Visual Task	Free					Feedback						Visual Task	Free					Feedback						Visual Task	Free					Feedback
Stride Frequency	-0.2	-0.1	PSF	0.1	0.2	-0.2	-0.1	PSF	0.1	0.2		Stride Frequency	-0.2	-0.1	PSF	0.1	0.2	-0.2	-0.1	PSF	0.1	0.2		Stride Frequency	-0.2	-0.1	PSF	0.1	0.2	-0.2	-0.1	PSF	0.1	0.2		Stride Frequency	-0.2	-0.1	PSF	0.1	0.2	-0.2	-0.1	PSF	0.1	0.2
1	0.120866	0.0671929	0.0601175	0.0549893	0.0491679	0.122794	0.0597995	0.0491736	0.0590996	0.0696041		1	0.239432	0.0981331	0.0926395	0.154628	0.12111	0.264813	0.0548417	0.097183	0.153218	0.1375		1	0.100764	0.140202	0.140582	0.0858965	0.0748773	0.0951137	0.109227	0.118129	0.0955204	0.0741064		1	0.0089916	0.0146737	0.0235442	0.0198035	0.0283816	0.0122743	0.0101187	0.0147001	0.0219791	0.0172632
2	0.128683	0.0998586	0.066857	0.0521634	0.0432977	0.146275	0.0939163	0.0527528	0.0457463	0.0426648		2	0.155977	0.163392	0.124091	0.105529	0.0590734	0.198046	0.217018	0.083987	0.105596	0.0745221		2	0.127231	0.114801	0.103167	0.111703	0.107604	0.119535	0.108052	0.113961	0.104482	0.107049		2	0.0194296	0.0162891	0.0154207	0.0171913	0.016486	0.0255801	0.0215283	0.0165961	0.0174766	0.0166355
3	0.172926	0.103409	0.0732001	0.0740376	0.103723	0.136682	0.0904806	0.073479	0.0681345	0.0752037		3	0.19431	0.205887	0.264558	0.19408	0.17956	0.410588	0.225993	0.228387	0.199149	0.217564		3	0.149257	0.158803	0.125916	0.0987687	0.0762524	0.157254	0.134597	0.118866	0.104711	0.0771238		3	0.0374721	0.0329065	0.0368131	0.034247	0.0234377	0.0378428	0.0304077	0.0343374	0.0390126	0.0435754
4	0.238851	0.132933	0.11824	0.0903591	0.0610477	0.216392	0.151376	0.116191	0.0963331	0.0652582		4	0.41279	0.167978	0.15761	0.200581	0.197614	0.378947	0.199814	0.173136	0.177991	0.199894		4	0.156783	0.151263	0.130021	0.133161	0.11405	0.166777	0.119365	0.10947	0.112897	0.0859906		4	0.0623742	0.0250951	0.0228456	0.0234531	0.0309477	0.0522389	0.0291188	0.0239247	0.0233745	0.0261168
5	0.168595	0.144358	0.202662	0.135291	0.0698479	0.156468	0.169499	0.137882	0.12967	0.114381		5	0.424399	0.3141	0.346655	0.369013	0.335821	0.395282	0.323151	0.320374	0.355966	0.389398		5	0.106949	0.108303	0.129432	0.109027	0.0694929	0.120015	0.147205	0.0815898	0.0797089	0.0490607		5	0.0216432	0.0192555	0.0287761	0.0363161	0.0479391	0.0236727	0.025884	0.0330996	0.0325109	0.0426165
6	0.0821933	0.0770452	0.0789363	0.0715712	0.0759861	0.0864145	0.0782706	0.0655732	0.0803065	0.0690201		6	0.23984	0.184667	0.251108	0.178901	0.306675	0.231256	0.225441	0.15855	0.238593	0.33473		6	0.0685409	0.0657419	0.0819525	0.0780601	0.0669092	0.0549907	0.0489234	0.0456718	0.0567885	0.0554485		6	0.0386726	0.0366865	0.0455321	0.0459117	0.0559926	0.039392	0.0278374	0.0271434	0.0314161	0.0427508
7	0.178352	0.148929	0.123726	0.108679	0.0979833	0.169357	0.101813	0.130368	0.0936139	0.0994972		7	0.612141	0.465277	0.438254	0.411708	0.348272	0.674971	0.493392	0.441063	0.498354	0.375599		7	0.203248	0.191685	0.187812	0.152703	0.117948	0.209467	0.181634	0.187122	0.142695	0.108252		7	0.0438045	0.0245723	0.0251255	0.0212724	0.0418044	0.0369821	0.0222596	0.0261348	0.0255075	0.0301695
8	0.106264	0.086238	0.111596	0.0710893	0.0802473	0.109152	0.0878618	0.0626109	0.0533558	0.0321345		8	0.216332	0.181029	0.149701	0.146143	0.256626	0.252776	0.18324	0.172487	0.0402076	0.0369745		8	0.112404	0.096659	0.118222	0.0920217	0.13531	0.103468	0.0858142	0.0763396	0.0929985	0.0950972		8	0.0308017	0.0250585	0.0301783	0.0337913	0.0519717	0.0269604	0.0260871	0.0301815	0.0172696	0.0163626
9	0.117275	0.10169	0.0920234	0.0524082	0.0410396	0.121277	0.110595	0.0804118	0.0554229	0.0463684		9	0.212312	0.174295	0.14138	0.110564	0.110721	0.229666	0.178744	0.158637	0.143267	0.143686		9	0.118174	0.122378	0.118058	0.0966703	0.0935556	0.107907	0.102363	0.105387	0.0841978	0.0755569		9	0.0315028	0.0269175	0.0342787	0.0389371	0.0380833	0.0425262	0.0324126	0.0422074	0.0454512	0.0401978
10	0.282722	0.204844	0.171572	0.191651	0.127608	0.285405	0.216181	0.180422	0.146092	0.159535		10	0.523479	0.463053	0.343996	0.323013	0.32932	0.782978	0.539934	0.464792	0.410265	0.323485		10	0.30353	0.168109	0.151211	0.128323	0.12059	0.17625	0.142954	0.133777	0.114381	0.0987779		10	0.194273	0.0771271	0.0601002	0.0415641	0.0562525	0.134153	0.088822	0.0690337	0.0605685	0.0576898
11	0.136919	0.229889	0.168877	0.120503	0.131233	0.131913	0.153897	0.107452	0.0901179	0.0603641		11	0.128854	0.379354	0.261586	0.144057	0.271597	0.128289	0.115597	0.131654	0.138942	0.185746		11	0.170308	0.110818	0.0975151	0.129186	0.0748106	0.143549	0.13982	0.106685	0.10308	0.110171		11	0.049547	0.059937	0.0370939	0.0372155	0.0480696	0.0498862	0.0334854	0.01825	0.0318533	0.0412161
12	0.135027	0.156491	0.126431	0.141307	0.160019	0.104983	0.115305	0.0923588	0.116973	0.122159		12	0.0814901	0.137537	0.123569	0.152694	0.162116	0.0660445	0.0889489	0.142578	0.163211	0.144142		12	0.330019	0.320409	0.281844	0.24522	0.270443	0.293728	0.314093	0.257249	0.246097	0.202692		12	0.0463207	0.0501736	0.0369836	0.0447354	0.0627446	0.0359854	0.0346709	0.0336284	0.0426561	0.0427901
Shock Attenuation
Active phase magnitude (3-8 Hz) (dB)												Impact phase magnitude (9-20 Hz) (dB)
Visual Task	Free					Feedback						Visual Task	Free					Feedback
Stride Frequency	-0.2	-0.1	PSF	0.1	0.2	-0.2	-0.1	PSF	0.1	0.2		Stride Frequency	-0.2	-0.1	PSF	0.1	0.2	-0.2	-0.1	PSF	0.1	0.2
1	-11.8545	-3.14857	-3.64621	-11.9359	-3.81667	-7.30496	0.498723	2.33694	-8.33892	-7.99573		1	-189.76	-112.129	-79.6607	-111	-85.1303	-178.632	-103.67	-109.524	-106.301	-116.177
2	-5.01652	-3.86114	-4.60683	1.44119	11.3557	-8.96813	-5.9572	1.32338	-0.804846	11.7409		2	-94.9142	-115.634	-100.199	-90.1152	-63.3021	-100.389	-117.532	-76.5244	-88.4652	-76.3234
3	-5.87011	-8.96742	-6.23042	-8.52757	-6.11003	-10.1976	-5.21887	-8.64732	-1.39364	-6.01488		3	-100.146	-95.057	-107.738	-98.7192	-119.075	-127.971	-110.216	-104.6	-89.9194	-88.2752
4	-11.222	-15.7467	-8.79115	6.68492	13.906	-14.8715	-17.3763	-17.1596	0.543334	5.28456		4	-96.5426	-103.563	-100.048	-105.169	-96.3459	-108.855	-95.2677	-96.9949	-100.344	-102.953
5	-17.2614	-10.6723	-12.0498	6.77462	14.9894	-15.7802	-8.7377	-11.808	-2.31854	-12.135		5	-159.653	-155.99	-127.616	-121.922	-99.4201	-139.039	-133.489	-121.171	-120.116	-102.742
6	-16.4314	-14.2155	-10.0177	-5.28928	-1.80086	-27.7742	-28.2065	-22.0836	-16.0376	-11.4718		6	-101.977	-84.1155	-90.919	-70.3405	-86.8062	-83.3154	-103.335	-75.8447	-96.7841	-111.078
7	-5.61622	-5.35326	-5.85478	-14.2833	-4.2279	-2.74232	-1.93712	-13.1617	-12.0886	-8.71872		7	-142.896	-161.947	-160.916	-170.588	-113.438	-168.485	-179.137	-157.75	-166.868	-132.521
8	-11.3657	-9.94009	-14.5743	-5.78199	3.02348	-15.2548	-19.5694	-17.106	0.00280898	17.4381		8	-129.893	-138.922	-98.6012	-89.3616	-86.3253	-128.26	-108.439	-96.7889	-38.9818	-36.2965
9	-6.16002	-11.7333	-6.94054	3.58296	14.6402	-9.13063	-13.1966	-9.93109	-0.812922	-0.315		9	-94.9688	-90.6479	-73.0506	-45.598	-41.5861	-78.2102	-80.1102	-65.8905	-51.04	-64.1148
10	0.195314	-9.8648	-4.0385	-5.93705	-3.2222	-13.2158	-14.1331	-11.0123	-1.85112	-4.30414		10	-56.392	-101.023	-97.0944	-111.11	-99.462	-88.3483	-99.0103	-104.361	-105.63	-93.1769
11	8.18707	-21.5218	-23.2168	8.14371	-21.4497	-2.00674	-4.46937	2.5116	10.2927	22.9789		11	-27.5327	-94.0904	-98.6694	-61.1367	-89.1129	-35.9185	-65.5489	-95.7265	-69.8472	-75.2638
12	21.4019	14.356	16.7269	12.1897	18.1425	23.2709	18.8582	16.9754	15.211	13.0689		12	-28.6222	-43.8264	-50.4908	-71.5024	-43.2746	-23.642	-33.6763	-82.3923	-71.3546	-66.5896

## Sheet: Table 2
95% ellipse area (cm2)												Path-length resultant (mm)												Mean velocity resultant (mm/sec2)													Horizontal ROM (mm)											Vertical ROM (mm)
Visual Task	Free					Feedback						Visual Task	Free					Feedback						Visual Task	Free					Feedback						Visual Task	Free					Feedback						Visual Task	Free
Stride Frequency	-0.2	-0.1	PSF	0.1	0.2	-0.2	-0.1	PSF	0.1	0.2		Stride Frequency	-0.2	-0.1	PSF	0.1	0.2	-0.2	-0.1	PSF	0.1	0.2		Stride Frequency	-0.2	-0.1	PSF	0.1	0.2	-0.2	-0.1	PSF	0.1	0.2		Stride Frequency	-0.2	-0.1	PSF	0.1	0.2	-0.2	-0.1	PSF	0.1	0.2		Stride Frequency	-0.2
1	89.8537	82.1727	141.599	42.0999	47.3751	52.7113	38.2014	34.9095	33.5665	37.3083		1	26377.3	19734.9	23811.9	15880	17720.9	26389.3	20032.9	17008.6	19089.2	17003.3		1	1953.88	1665.39	2225.41	1628.72	1967.17	1928.57	1681.08	1584.65	1944.57	1901.58		1	1121.89	959.437	973.145	578.636	643.23	744.204	714.627	589.036	608.865	623.372		1	1121.56
2	32.4107	24.2723	67.9125	11.8895	25.6537	20.0363	11.6575	8.15053	8.56516	8.7704		2	18780	14917	15323.6	12678.6	11161.6	14160.4	11629.3	10467.4	9526.12	9594.31		2	1494.43	1322.04	1452.47	1280.67	1231.06	1134.35	1043.76	1018.72	990.584	1066.03		2	900.051	837.684	688.127	633.888	587.357	700.375	558.715	409.691	375.989	422.478		2	504.113
3	38.981	19.7621	31.9365	38.9097	11.8217	17.5862	18.429	15.5414	9.86868	14.079		3	21520.2	14172.8	13932.3	12108.8	9428.02	15212.4	11045.4	10921.3	8291.02	10105.9		3	1643.81	1264.48	1354.84	1289.32	1131.36	1154.64	977.465	1062.04	887.531	1207.87		3	758.125	591.426	630.119	816.011	414.047	654.826	551.252	432.528	350.039	395.127		3	533.086
4	75.7332	35.4723	29.6799	66.4601	19.0669	18.7641	15.1969	15.0664	13.9189	9.8621		4	19144.9	16949.7	17032.2	17332.6	13623.7	16990.2	13481.2	13607.8	13346.4	11700.4		4	1536.71	1589.03	1739.46	1920.5	1625.09	1361.94	1256.99	1389.73	1474.75	1404.05		4	1411.76	784.3	552.74	791.866	516.798	619.134	396.186	463.559	412.136	437.885		4	1133.28
5	83.5907	76.8984	19.3136	29.4266	20.3573	28.9958	22.0675	19.5455	21.9903	33.3108		5	26774.1	20441.9	14833.3	19369.8	14536.8	17155.7	16150.2	14203.3	16480.1	17776.5		5	2141.92	1898.63	1516.18	2152.2	1789.14	1395.72	1521.21	1450.55	1831.13	2205.98		5	949.173	821.593	537.474	728.16	522.864	636.052	629.967	619.133	777.814	971.466		5	1120.5
6	32.7475	106.045	33.9395	53.4504	39.3001	29.8485	24.2904	50.1268	17.2287	22.0863		6	20674.9	20412.2	20036.4	20843.6	17837.9	17943.4	17141.4	16634.4	15869.6	13194.5		6	1643.04	1720.13	1905.2	1887.72	1907.8	1535.81	1475.58	1539.04	1600.29	1414.96		6	761.652	845.877	745.909	657.821	559.725	596.573	543.97	1493.44	419.148	592.176		6	635.436
7	491.798	41.9912	304.915	7.73411	41.498	14.1813	9.31303	9.5059	5.926	6.55995		7	24655.7	16338.3	19473.7	10162.2	11580.8	13709.1	9587.68	9398.3	7676.43	7611.02		7	2090.94	1451.22	1837.15	1036.96	1322.26	1217.68	911.665	895.787	790.705	868.177		7	2801.95	670.819	3124.84	390.243	715.889	543.074	586.186	521.076	380.208	398.652		7	1658.91
8	68.9705	52.5393	22.33	41.6038	52.6541	10.4207	14.3769	7.97156	6.8086	5.71346		8	26561.3	19448.1	14767.5	18774.9	11356.1	10862.3	9553.57	8286.34	7375.19	6645.84		8	2124.9	1732.57	1509.45	2084.17	1357.3	873.056	858.105	852.797	808.24	791.171		8	789.911	590.839	575.603	638.327	358.263	310.939	343.91	305.898	271.12	241.967		8	1038.23
9	58.8166	101.298	31.1508	12.1638	51.1548	10.5178	7.77436	7.80503	5.68815	7.87482		9	19122.9	16595.5	15476	12395.1	16931.8	13304	11531.4	12581.6	10732.7	11564.1		9	1532.9	1469.71	1513.55	1379.79	2013.69	1066.46	1026.53	1234.5	1194.74	1384.92		9	549.933	671.447	477.953	314.756	341.908	320.565	247.079	268.19	193.538	205.008		9	1500.03
10	33.3643	11.9152	17.2992	17.4518	13.0244	15.3009	8.73455	10.5694	10.7377	9.05733		10	20295.9	12659.9	13248.3	13423.9	11905.7	15299.2	11400.5	9951.91	10160.6	9372.95		10	1556.24	1126.16	1295.67	1428.07	1369.78	1184.46	1014.88	968.555	1087.66	1080.45		10	576.125	363.534	478.42	401.206	375.88	342.21	346.069	366.551	336.555	278.938		10	775.075
11	33.3254	17.459	28.8771	10.322	8.92193	13.9761	10.3266	8.39923	6.80663	5.14952		11	25144.6	14985.3	17327.6	13734.3	11765.9	19974.2	15665.8	13304.1	11606.7	9337.02		11	1895.32	1334	1689.12	1471.54	1300.1	1614.08	1352.44	1293.75	1232.57	1072.19		11	770.913	415.296	550.076	283.864	281.718	431.476	346.401	311.259	280.889	240.415		11	564.809
12	63.423	43.7545	31.5028	78.6505	44.8299	82.7806	45.0239	21.3394	21.3625	15.7658		12	30197.9	30768.2	20857.6	19755.4	20276.1	27607.8	20781.4	17405.1	16624.2	14254.1		12	2141.7	2469.69	1841.73	1938.39	2176.33	2042.5	1673.67	1551.71	1614	1517.74		12	1031.48	1041.89	688.444	712.003	539.113	2725.64	634.428	703.258	471.977	346.939		12	675.572
[truncated: 9 more columns]
